# Supplementary material for: Phenotype profiling of Rhizobium leguminosarum bv. trifolii clover nodule isolates reveal their both versatile and specialized metabolic capabilities
Source: Arch Microbiol. 2013 Feb 16;195(4):255–67. doi: 10.1007/s00203-013-0874-x (PMC3597991; doi:10.1007/s00203-013-0874-x)
Supplement: Supplementary file 1 — Supplementary material 1 (XLSX 52 kb) [file 203_2013_874_MOESM1_ESM.xlsx]

## Sheet:  
Supplementary Table S1 The raw data of Rlt strains phenotypic profiling using Biolog microplates, which were binary coded for statistical analyses. Conversion of tetrazolium violet to a purple-colored compound was considered as positive phenotype (coded "1", marked in green). When the wells remained colorless the phenotype was considered as negative (coded "0").
Plate	Well	Source	Substrate	K3.6	K3.16	K4.15	K5.4	K2.2	K2.4	K2.9	K3.8	K3.12	K3.13	K3.22	K4.11	K4.13	K4.16	K4.17	K5.6	K8.7	K9.2	K9.8	K10.7	K10.8	K12.5
GN2	A10	C	L-Arabinose	1	1	1	1	1	1	1	1	1	1	1	1	1	1	1	1	1	1	1	1	1	1
GN2	B12	C	D-Mannose	1	0	0	0	1	1	1	0	1	1	1	1	1	1	0	1	0	1	1	1	0	1
GN2	B2	C	D-Fructose	1	1	1	1	1	1	1	1	1	1	1	1	1	1	1	1	1	1	1	1	1	1
GN2	B3	C	L-Fucose	1	1	1	1	1	1	1	1	1	1	1	1	1	1	1	1	1	1	1	1	1	1
GN2	B4	C	D-Galactose	1	1	0	0	1	1	1	1	1	1	1	1	1	1	0	1	0	1	1	1	1	1
GN2	B6	C	α-D-Glucose	1	1	1	1	1	1	1	1	1	1	1	1	1	1	1	1	1	1	1	1	1	1
GN2	C3	C	D-Psicose	1	1	1	1	1	1	1	1	1	1	1	1	1	1	1	1	1	1	1	1	1	1
GN2	C5	C	L-Rhamnose	1	1	0	0	1	1	1	1	1	1	1	1	1	1	1	1	1	1	1	1	1	1
PM2a	B11	C	D-Fucose	1	0	1	1	1	1	0	1	1	1	0	1	1	1	1	0	1	1	1	1	1	1
PM2a	B3	C	β-D-Allose	0	0	0	0	1	0	0	0	1	0	0	1	0	1	0	0	1	0	0	0	0	1
PM2a	B5	C	D-Arabinose	1	1	1	1	1	1	1	1	1	1	1	1	1	1	1	1	1	1	1	1	1	1
PM2a	B9	C	2-Deoxy-D-Ribose	0	0	0	0	0	0	0	0	0	0	0	0	0	0	0	0	0	0	0	0	0	0
PM2a	C2	C	L-Glucose	0	0	0	0	0	0	0	0	0	0	0	0	0	0	0	0	0	0	0	0	0	0
PM2a	D3	C	Sedoheptulosan	0	0	0	0	0	0	0	0	0	0	0	0	0	0	0	0	0	0	0	0	0	0
PM2a	D4	C	L-Sorbose	1	0	1	1	1	1	1	0	1	1	0	1	1	1	1	0	1	0	1	0	0	1
PM2a	D6	C	D-Tagatose	1	0	0	0	1	0	1	0	1	1	0	1	1	1	1	1	1	0	1	0	1	1
GN2	A12	C	D-Cellobiose	1	0	0	0	1	0	1	0	1	1	1	1	1	1	1	1	0	1	1	0	0	1
GN2	B10	C	Maltose	1	1	0	0	1	1	1	1	1	1	1	1	1	1	1	1	1	1	1	1	1	1
GN2	B5	C	Gentiobiose	1	0	0	0	1	0	1	1	1	1	1	1	1	1	1	1	0	1	1	0	0	1
GN2	B8	C	α-D-Lactose	1	0	0	0	1	1	1	1	1	1	1	1	1	1	1	1	1	1	1	1	0	1
GN2	B9	C	Lactulose	1	0	0	0	0	0	1	0	0	0	1	1	0	1	0	1	0	0	0	0	0	0
GN2	C1	C	D-Melibiose	1	1	0	0	0	0	0	0	0	0	1	1	0	1	0	1	0	1	1	0	0	0
GN2	C4	C	D-Raffinose	1	1	0	0	1	1	1	1	1	1	1	1	1	1	1	1	1	1	1	1	1	1
GN2	C7	C	Sucrose	1	1	1	1	1	1	1	1	1	1	1	1	1	1	1	1	1	1	1	1	1	1
GN2	C8	C	D-Trehalose	1	1	1	1	1	1	1	1	1	1	1	1	1	1	1	1	1	1	1	1	1	1
GN2	C9	C	Turanose	1	1	0	0	1	1	1	1	1	1	1	1	1	1	1	1	1	1	1	1	1	1
PM2a	B12	C	3-D-β-D-Galactopyranosyl-D-Arabinose	1	0	0	0	1	0	0	0	1	0	0	1	1	1	0	0	0	0	1	0	1	0
PM2a	C12	C	Palatinose	0	0	0	0	1	0	0	0	1	1	1	1	0	1	0	1	0	0	1	0	0	1
PM2a	C4	C	D-Melezitose	0	0	0	0	0	0	0	0	0	0	0	0	0	0	0	0	0	0	0	0	0	0
PM2a	D5	C	Stachyose	0	0	0	0	0	0	0	0	0	0	0	0	0	0	0	0	0	0	0	0	0	0
GN2	A2	C	α-Cyclodextrin	0	0	0	0	0	0	0	0	0	0	0	0	0	0	0	0	0	0	0	0	0	0
GN2	A3	C	Dextrin	1	0	0	0	1	1	1	1	0	1	1	1	1	0	0	0	0	0	0	1	1	0
GN2	A4	C	Glycogen	0	0	0	0	0	0	0	0	0	0	0	0	0	0	0	0	0	0	0	0	0	0
PM2a	A10	C	Laminarin	0	0	0	0	0	0	0	0	0	0	0	0	0	0	0	0	0	0	0	0	0	0
PM2a	A11	C	Mannan	0	0	0	0	0	0	0	0	0	0	0	0	0	0	0	0	0	0	0	0	0	0
PM2a	A12	C	Pectin	0	0	0	0	0	0	0	0	0	0	0	0	0	0	0	0	0	0	0	0	0	0
PM2a	A2	C	Chondroitin Sulfate C	0	0	0	0	0	0	0	0	0	0	0	0	0	0	0	0	0	0	0	0	0	0
PM2a	A4	C	β-Cyklodextrin	0	0	0	0	0	0	0	0	0	0	0	0	0	0	0	0	0	0	0	0	0	0
PM2a	A5	C	γ-Cyklodextrin	0	0	0	0	0	0	0	0	0	0	0	0	0	0	0	0	0	0	0	0	0	0
PM2a	A9	C	Inulin	0	0	0	0	0	0	0	0	0	0	0	0	0	0	0	0	0	0	0	0	0	0
GN2	A11	C	D-Arabitol	1	1	1	1	1	1	1	1	1	1	1	1	1	1	1	1	1	1	1	1	1	1
GN2	A9	C	Adonitol	1	0	1	1	1	1	1	0	1	1	1	1	1	1	0	1	0	1	1	1	0	1
GN2	B1	C	i-Erythritol	1	0	0	0	1	1	1	1	1	1	0	1	1	1	1	0	1	1	1	0	0	1
GN2	B11	C	D-Mannitol	1	1	1	1	1	1	1	1	1	1	1	1	1	1	1	1	1	1	1	1	1	1
GN2	B7	C	m-Inositol	1	0	0	0	1	0	1	1	1	1	1	1	1	1	1	1	1	1	1	1	1	1
GN2	C10	C	Xylitol	1	1	1	1	1	1	1	1	1	1	1	1	1	1	1	1	1	1	1	1	1	1
GN2	C6	C	D-Sorbitol	1	1	1	1	1	1	1	1	1	1	1	1	1	1	1	1	1	1	1	1	1	1
GN2	H8	C	2,3-Butanediol	0	0	0	0	0	0	0	0	0	0	0	0	0	0	0	0	0	0	0	0	0	0
GN2	H9	C	Glycerol	1	1	1	1	1	1	1	1	1	1	1	1	1	1	1	1	1	1	1	1	1	1
PM2a	B7	C	L-Arabitol	1	0	1	1	1	1	0	0	1	1	0	1	0	1	1	0	1	0	1	0	0	0
PM2a	C3	C	Lactitol	1	1	1	1	1	0	1	0	1	1	1	1	0	1	1	1	1	0	1	0	0	1
PM2a	C5	C	Maltitol	1	0	1	1	1	1	1	1	1	1	0	1	1	1	1	1	1	0	1	1	0	1
GN2	A7	C	N-Acetyl-D-Galactosamine	0	0	0	0	0	0	0	0	0	0	0	0	0	0	0	0	0	0	0	0	0	0
PM3b	E12	N	N-Acetyl-D-Galactosamine	1	1	0	0	0	1	0	1	0	1	1	0	1	1	1	1	0	0	1	0	0	1
GN2	A8	C	N-Acetyl-D-Glucosamine	1	0	0	0	0	1	0	0	0	1	0	1	0	1	1	0	1	0	1	0	0	1
PM3b	E11	N	N-Acetyl-D-Glucosamine	1	1	1	1	1	1	1	1	1	1	1	1	1	1	1	1	1	1	1	1	1	1
GN2	F3	C	Glucuronamide	0	0	0	0	0	0	0	0	0	0	0	0	0	0	0	0	0	0	0	0	0	0
PM3b	E6	N	Glucuronamide	1	1	1	1	1	1	1	1	1	1	1	1	1	1	1	1	1	1	1	1	1	1
PM2a	D9	C	N-Acetyl-D-Glucosaminitol	0	0	0	0	0	0	1	1	1	0	0	0	0	0	0	1	1	0	0	0	0	1
PM2a	E5	C	D-Glucosamine	1	1	1	1	1	1	1	1	1	1	1	1	1	1	1	1	1	1	1	1	1	1
PM3b	E8	N	D-Glucosamine	1	1	1	1	1	1	1	1	1	1	1	1	1	1	1	1	1	1	1	1	1	1
PM3b	E7	N	D,L-Lactamide	1	1	1	1	1	1	1	1	1	1	1	1	1	1	1	1	1	1	1	1	1	1
PM3b	E9	N	D-Galactosamine	1	0	1	1	0	1	0	1	0	1	1	1	1	1	1	1	1	1	0	0	1	1
PM3b	F1	N	N-Acetyl-D-Mannosamine	0	0	1	1	0	1	0	1	0	0	0	1	0	1	0	1	1	0	0	0	1	0
PM4a	H3	S	1-Thio-β-D-Glucose	0	0	1	1	0	0	0	0	0	0	0	0	1	0	0	0	1	0	0	0	0	0
GN2	H10	C	D,L-α-Glycerol Phosphate	0	0	0	0	0	0	0	0	0	0	0	0	0	0	0	0	0	0	0	0	0	0
PM4a	B3	P	D,L-α-Glycerol Phosphate	1	1	1	1	1	0	1	0	0	1	0	0	1	1	1	1	1	0	1	0	1	1
GN2	H12	C	D-Glucose-6-Phosphate	0	0	0	0	0	0	0	0	0	0	0	0	0	0	0	0	0	0	0	0	0	0
PM4a	C4	P	D-Glucose-6-Phosphate	1	1	1	1	1	0	1	1	0	0	1	1	1	1	1	1	1	1	1	0	1	1
PM4a	B4	P	β-Glycerol Phosphate	1	0	0	1	1	0	0	0	0	0	1	0	0	1	1	1	1	0	1	0	1	1
PM4a	B5	P	Carbamyl Phosphate	1	1	1	1	1	1	1	1	1	1	1	1	1	1	1	1	1	1	1	1	1	1
PM4a	B6	P	D-2-Phospho-Glyceric Acid	1	1	1	0	0	0	0	0	0	1	1	0	1	1	1	1	0	1	0	0	1	1
PM4a	B7	P	D-3-Phospho-Glyceric Acid	1	0	1	1	1	0	1	1	0	0	1	1	0	0	1	0	0	1	0	1	1	1
PM4a	C1	P	Phosphoenol Pyruvate	0	1	1	1	1	1	1	1	1	0	1	0	0	1	1	0	0	1	0	1	1	1
PM4a	C2	P	Phospho-Glycolic Acid	0	0	1	1	1	0	0	1	0	0	0	1	0	0	0	1	1	0	0	1	1	1
PM4a	C5	P	2-Deoxy-D-Glucose-6-Phosphate	1	1	1	1	1	1	1	1	1	1	1	1	1	1	1	1	1	1	1	1	1	1
PM4a	C6	P	D-Glucosamine-6-Phosphate	1	1	1	1	1	1	1	1	1	1	1	1	1	1	1	1	1	1	1	1	1	1
PM4a	C7	P	6-Phospho-Gluconic Acid	1	0	1	1	1	1	0	1	0	0	1	1	1	0	0	1	1	1	1	0	0	1
PM4a	D1	P	D-Mannose-1-Phosphate	0	1	0	1	0	1	0	0	0	0	1	0	0	1	1	1	0	1	0	1	1	1
PM4a	D2	P	D-Mannose-6-Phosphate	1	1	1	1	1	0	0	1	0	1	1	1	0	1	0	1	1	1	1	1	1	1
PM4a	E11	P	Inositol Hexaphosphate	0	0	0	0	0	0	0	0	0	0	0	0	0	0	0	0	0	0	0	0	0	0
GN2	F5	C	D-Alanine	0	0	0	0	0	0	1	0	1	1	0	0	0	1	1	0	0	0	0	0	0	0
PM3b	C3	N	D-Alanine	0	0	0	0	0	0	0	0	0	0	0	0	0	0	0	0	0	0	0	0	0	0
GN2	G8	C	D-Serine	0	0	0	0	0	0	0	0	0	0	0	0	0	0	0	0	0	0	0	0	0	0
PM3b	C8	N	D-Serine	0	0	0	0	0	0	0	0	0	0	0	0	0	0	0	0	0	0	0	0	0	0
PM3b	C4	N	D-Asparagine	0	0	0	0	0	0	0	0	0	0	0	0	0	0	0	0	0	0	0	0	0	0
PM3b	C5	N	D-Aspartic Acid	1	1	1	1	0	1	0	1	1	0	0	1	1	1	0	1	0	0	0	1	1	1
PM3b	C6	N	D-Glutamic Acid	0	0	1	1	0	0	0	0	0	0	1	0	1	1	1	0	0	0	0	0	0	0
PM3b	C7	N	D-Lysine	1	0	0	0	0	1	0	1	0	0	1	1	1	0	1	0	1	0	0	1	0	1
PM3b	C9	N	D-Valine	0	0	0	0	0	0	0	0	0	0	0	0	0	0	0	0	0	0	0	0	0	0
PM4a	F8	S	D-Cysteine	0	0	0	0	0	0	0	0	0	0	0	0	0	0	0	0	0	0	0	0	0	0
PM4a	G8	S	D-Methionine	0	0	1	1	0	0	0	0	0	1	0	0	0	0	1	0	1	0	1	0	0	0
GN2	F10	C	L-Glutamic Acid	1	0	1	1	0	0	1	0	0	1	0	1	1	1	0	0	0	1	0	1	0	1
PM3b	A12	N	L-Glutamic Acid	1	1	1	1	1	1	1	1	1	1	1	1	1	1	1	1	1	1	1	1	1	1
GN2	F6	C	L-Alanine	0	0	0	0	1	0	1	0	0	1	1	0	1	1	0	0	0	0	0	0	0	0
PM3b	A7	N	L-Alanine	1	1	1	1	1	1	1	1	1	1	1	1	1	1	1	1	1	1	1	1	1	1
GN2	F8	C	L-Asparagine	0	0	0	0	0	0	0	0	0	0	0	0	0	0	0	0	0	0	0	0	0	0
PM3b	A9	N	L-Asparagine	1	1	1	1	1	1	1	1	1	1	1	1	1	1	1	1	1	1	1	1	1	1
GN2	F9	C	L-Aspartic Acid	0	0	0	0	1	0	1	0	1	1	1	1	1	1	1	0	1	0	0	0	1	1
PM3b	A10	N	L-Aspartic Acid	1	1	1	1	1	1	1	1	1	1	1	1	1	1	1	1	1	1	1	1	1	1
GN2	G1	C	L-Histidine	1	0	0	0	0	0	1	0	0	1	1	1	0	1	0	1	0	0	0	0	0	1
PM3b	B3	N	L-Histidine	1	1	1	1	1	1	1	1	1	1	1	1	1	1	1	1	1	1	1	1	1	1
GN2	G10	C	L-Threonine	0	0	0	0	0	0	0	0	0	0	0	0	0	0	0	0	0	0	0	0	0	0
PM3b	B11	N	L-Threonine	1	1	1	1	1	1	1	1	1	1	1	1	1	1	1	1	1	1	1	1	1	1
GN2	G3	C	L-Leucine	0	0	0	0	0	0	0	0	0	0	0	0	0	0	0	0	0	0	0	0	0	0
PM3b	B5	N	L-Leucine	1	1	1	1	1	1	1	1	1	1	1	1	1	1	1	1	1	1	1	1	1	1
GN2	G5	C	L-Phenylalanine	0	0	0	0	0	0	0	0	0	0	0	0	0	0	0	0	0	0	0	0	0	0
PM3b	B8	N	L-Phenylalanine	1	1	1	1	0	1	1	1	1	1	1	1	1	1	1	1	1	0	1	1	1	0
GN2	G6	C	L-Proline	1	0	0	0	0	0	1	0	0	1	1	1	1	1	0	1	0	1	1	0	0	1
PM3b	B9	N	L-Proline	1	0	1	1	0	1	1	1	1	1	1	1	1	1	1	1	1	0	1	1	1	1
GN2	G9	C	L-Serine	0	0	0	0	0	0	0	0	0	0	0	0	0	0	0	0	0	0	0	0	0	0
PM3b	B10	N	L-Serine	1	1	1	1	1	1	1	1	1	1	1	1	1	1	1	1	1	1	1	1	1	1
PM2a	G11	C	L-Lysine	0	0	0	0	0	0	0	0	0	0	0	0	0	0	0	0	0	0	0	0	0	0
PM3b	B6	N	L-Lysine	1	1	1	1	1	1	1	1	1	1	1	1	1	1	1	1	1	1	1	1	1	1
PM2a	G12	C	L-Methionine	0	0	0	0	0	0	0	0	0	0	0	0	0	0	0	0	0	0	0	0	0	0
PM3b	B7	N	L-Methionine	1	0	0	0	0	1	0	1	0	1	1	1	1	1	1	0	0	0	1	0	1	1
PM4a	G7	S	L-Methionine	0	1	1	0	1	1	0	0	0	0	0	1	0	0	1	0	0	1	1	0	0	1
PM2a	G4	C	L-Arginine	0	0	1	1	0	0	0	0	0	0	0	0	0	0	0	0	0	0	0	0	0	0
PM3b	A8	N	L-Arginine	1	1	1	1	1	1	1	1	1	1	1	1	1	1	1	1	1	1	1	1	1	1
PM2a	G5	C	Glycine	0	0	0	0	0	0	0	0	0	0	0	0	0	0	0	0	0	0	0	0	0	0
PM3b	B2	N	Glycine	0	0	1	1	0	0	0	0	0	1	0	1	0	0	0	0	1	0	0	0	0	0
PM2a	G9	C	L-Isoleucine	0	0	0	0	1	0	0	1	0	1	0	1	0	1	0	0	0	0	1	0	0	1
PM3b	B4	N	L-Isoleucine	1	1	1	1	1	1	1	1	1	1	1	1	1	1	1	1	1	1	1	1	1	1
PM2a	H4	C	L-Valine	0	0	0	0	0	0	0	0	0	0	0	0	0	0	0	0	0	0	0	0	0	0
PM3b	C2	N	L-Valine	1	1	1	1	0	1	0	1	0	1	1	1	1	1	1	1	0	0	1	1	1	1
PM3b	A11	N	L-Cysteine	0	0	0	0	0	0	0	0	0	0	0	0	0	0	0	0	0	0	0	0	0	0
PM4a	F7	S	L-Cysteine	0	0	1	1	0	0	1	1	1	0	0	1	0	0	0	0	1	1	0	0	0	0
PM3b	B1	N	L-Glutamine	1	1	1	1	1	1	1	1	1	1	1	1	1	1	1	1	1	1	1	1	1	1
PM3b	B12	N	L-Tryptophan	0	0	0	0	0	0	0	1	0	1	0	1	0	0	0	0	0	0	0	1	1	0
PM3b	C1	N	L-Tyrosine	0	1	0	1	0	0	0	1	0	1	1	1	0	0	0	1	1	0	1	1	1	1
GN2	F4	C	L-Alaninamide	1	1	1	1	1	1	1	1	1	1	1	1	1	1	1	1	1	1	1	1	1	1
GN2	G11	C	D,L-Carnitine	1	0	0	0	0	1	1	0	0	1	1	1	1	1	1	1	1	1	0	0	0	1
GN2	G12	C	γ-Amino Butyric Acid	0	0	0	0	0	0	0	0	0	0	0	0	0	0	0	0	0	0	0	0	0	0
PM3b	G8	N	γ-Amino Butyric Acid	1	1	1	1	1	1	1	1	1	1	1	1	1	1	1	1	1	1	1	1	1	1
GN2	G2	C	Hydroxy-L-Proline	0	0	0	0	0	0	0	0	0	0	0	0	0	0	0	0	0	0	0	0	0	0
GN2	G4	C	L-Ornithine	0	0	0	0	0	0	0	0	0	0	0	0	0	0	0	0	0	0	0	0	0	0
PM3b	C12	N	L-Ornithine	1	1	1	1	1	1	1	1	1	1	1	1	1	1	1	1	1	1	1	1	1	1
GN2	G7	C	L-Pyroglutamic Acid	0	0	0	0	0	1	1	1	1	1	0	1	1	0	1	0	1	1	1	1	0	0
PM3b	D3	N	L-Pyroglutamic Acid	0	0	1	1	0	1	1	1	1	1	0	1	1	1	1	0	1	1	0	1	1	0
GN2	H1	C	Urocanic Acid	0	0	1	1	0	0	0	0	0	0	0	0	0	0	0	0	0	0	0	0	0	0
PM2a	G3	C	N-Acetyl-L-Glutamic Acid	0	0	1	1	0	0	0	0	0	0	0	0	0	0	0	0	0	0	0	0	0	0
PM2a	G7	C	L-Homoserine	0	0	0	0	0	0	0	0	0	0	0	0	0	0	0	0	0	0	0	0	0	0
PM3b	C11	N	L-Homoserine	0	1	1	0	1	1	0	1	0	0	1	1	1	1	1	1	1	0	1	1	1	0
PM3b	C10	N	L-Citrulline	1	1	1	1	1	1	1	1	1	1	1	1	1	1	1	1	1	1	1	1	1	1
PM3b	D2	N	N-Phthaloyl-L-Glutamic Acid	0	0	1	1	0	0	0	0	0	0	0	0	1	1	0	0	0	0	0	1	1	0
PM4a	D3	P	Cysteamine-S-Phosphate	1	1	1	1	1	0	1	1	0	1	0	0	0	1	0	1	1	1	0	0	1	1
PM4a	D4	P	Phospho-L-Arginine	1	1	1	1	1	1	1	1	1	1	1	1	1	1	1	1	1	1	1	1	1	1
PM4a	D5	P	O-Phospho-D-Serine	1	0	1	0	1	1	1	1	1	1	1	1	0	1	1	0	1	1	1	1	1	1
PM4a	D6	P	O-Phospho-L-Serine	1	1	1	1	1	1	1	1	1	1	1	1	1	1	1	1	1	1	1	1	1	1
PM4a	D7	P	O-Phospho-L-Threonine	1	1	1	1	1	1	1	1	0	0	1	1	0	1	1	1	1	1	1	1	1	1
PM4a	E1	P	O-Phospho-D-Tyrosine	0	0	0	0	0	0	0	0	0	0	0	1	0	0	0	0	0	0	0	1	1	1
PM4a	E2	P	O-Phospho-L-Tyrosine	0	0	0	0	0	0	1	1	0	1	0	1	1	1	1	1	0	0	0	1	1	1
PM4a	E3	P	Phosphocreatine	1	0	1	1	1	0	1	1	1	1	1	1	1	0	1	0	1	1	0	0	1	1
PM4a	F10	S	L-Cysteic Acid	1	1	1	1	1	0	0	1	1	0	1	1	1	0	1	1	0	1	1	1	1	1
PM4a	F11	S	Cysteamine	1	1	1	1	0	0	0	0	0	1	0	0	1	0	0	0	0	0	0	0	1	0
PM4a	F12	S	L-Cysteine Sulfinic Acid	1	0	1	1	0	0	0	0	0	1	0	0	1	0	0	0	0	1	1	1	0	0
PM4a	G1	S	N-Acetyl-L-Cysteine	0	1	0	1	1	0	1	1	1	0	1	0	0	1	1	1	0	0	1	1	1	0
PM4a	G10	S	N-Acetyl-D,L- Methionine	1	1	1	1	1	1	1	1	1	1	1	1	1	1	1	1	1	1	1	1	1	1
PM4a	G11	S	L-Methionine Sulfoxide	0	0	0	0	0	0	0	0	0	0	0	0	0	0	0	0	0	0	0	0	0	0
PM4a	G12	S	L-Methionine Sulfone	1	1	0	0	0	0	0	1	0	1	0	1	0	0	1	0	0	0	0	1	1	0
PM4a	G2	S	S-Methyl-L-Cysteine	0	0	0	0	0	0	0	0	0	0	0	0	1	0	0	1	1	0	0	1	0	0
PM4a	G3	S	Cystathionine	1	0	1	1	0	0	0	0	0	1	1	1	1	1	1	1	1	1	1	0	0	0
PM4a	G4	S	Lanthionine	0	0	0	0	0	0	0	0	0	0	0	0	0	0	0	0	0	0	0	0	0	0
PM4a	G6	S	D,L-Ethionine	1	0	0	0	0	0	0	0	0	1	0	0	0	0	0	1	1	1	0	0	1	0
PM4a	H1	S	L-Djenkolic Acid	0	0	0	0	0	0	0	0	0	0	0	0	0	0	0	0	0	0	0	0	0	0
PM4a	H6	S	Taurine	1	0	0	1	1	1	0	0	0	1	1	0	1	1	0	1	0	0	1	0	0	0
PM4a	H7	S	Hypotaurine	0	0	0	1	0	0	0	0	1	0	0	0	1	1	1	1	0	0	1	0	0	0
GN2	F11	C	Glycyl-L-Aspartic Acid	0	0	0	0	0	0	0	0	0	0	0	0	0	0	0	0	0	0	0	0	0	0
GN2	F12	C	Glycyl-L-glutamic Acid	0	0	0	0	0	0	0	0	0	0	0	0	0	0	0	0	0	0	0	0	0	0
GN2	F7	C	L-Alanyl-glycine	1	0	0	0	0	0	1	0	0	1	1	0	0	0	0	0	0	0	0	0	0	0
PM3b	H1	N	Ala-Asp	1	0	1	1	1	1	1	1	1	0	1	1	1	0	1	1	1	1	1	0	1	1
PM3b	H10	N	Gly-Glu	1	1	1	1	1	1	1	1	1	1	1	1	1	1	1	1	1	1	1	1	1	1
PM3b	H11	N	Gly-Met	0	0	1	1	1	1	0	1	1	1	1	1	1	1	1	1	0	1	1	1	1	1
PM3b	H12	N	Met-Ala	1	1	1	1	1	1	1	1	1	1	1	1	1	1	1	1	1	1	1	1	1	1
PM3b	H2	N	Ala-Gln	1	1	1	1	1	1	1	1	1	1	1	1	1	1	1	1	1	1	1	1	1	1
PM3b	H3	N	Ala-Glu	1	1	1	1	1	1	1	1	1	1	1	1	1	1	1	1	1	1	1	1	1	1
PM3b	H4	N	Ala-Gly	1	0	1	1	1	1	1	1	1	1	1	1	1	0	1	1	0	1	1	0	1	1
PM3b	H5	N	Ala-His	1	1	1	1	1	1	1	1	1	1	1	1	1	1	1	1	1	1	1	1	1	1
PM3b	H6	N	Ala-Leu	1	1	1	1	1	1	1	1	1	1	1	1	1	1	1	1	1	1	1	1	1	1
PM3b	H7	N	Ala-Thr	1	1	1	1	1	1	1	1	1	1	1	1	1	1	1	1	1	1	1	1	1	1
PM3b	H8	N	Gly-Asn	1	1	1	1	1	1	1	1	1	1	1	1	1	1	1	1	1	1	1	1	1	1
PM3b	H9	N	Gly-Gln	1	1	1	1	1	1	1	1	1	1	1	1	1	1	1	1	1	1	1	1	1	1
PM4a	F9	S	L-Cysteinyl-Glycine	0	0	0	1	0	1	0	0	0	0	0	1	0	1	0	0	1	0	0	0	0	0
PM4a	G5	S	Glutathione	0	1	1	1	1	1	0	0	0	1	0	0	0	0	1	1	1	1	1	0	1	1
PM4a	G9	S	Glycyl-L-Methionine	0	0	1	1	0	0	0	0	0	0	1	0	1	0	0	1	1	0	0	0	0	0
GN2	H5	C	Phenylethyl-amine	0	0	0	0	0	0	0	0	0	0	0	0	0	0	0	0	0	0	0	0	0	0
PM3b	E2	N	Phenylethyl-amine	0	0	0	0	0	0	0	0	0	0	0	0	0	0	0	0	0	0	0	0	0	0
GN2	H6	C	Putrescine	0	0	0	0	0	0	0	0	0	0	0	0	0	0	0	0	0	0	0	0	0	0
PM3b	D11	N	Putrescine	1	1	0	0	0	1	0	0	0	0	0	0	0	1	0	0	0	0	0	0	0	0
GN2	H7	C	2-Aminoethanol	0	0	0	0	0	0	0	0	0	0	0	0	0	0	0	0	0	0	0	0	0	0
PM2a	H6	C	Sec-Butylamine	0	0	0	0	0	0	0	0	0	0	0	0	0	0	0	0	0	0	0	0	0	0
PM2a	H7	C	D,L-Octopamine	0	0	0	0	0	0	0	0	0	0	0	0	0	0	0	0	0	0	0	0	0	0
PM3b	D10	N	Ethylenediamine	0	0	0	0	0	1	0	0	0	0	0	1	0	1	0	0	0	0	0	0	0	0
PM3b	D12	N	Agmatine	0	0	0	0	0	0	0	0	0	0	0	0	0	0	0	0	0	0	0	0	0	0
PM3b	D5	N	Methylamine	1	1	1	1	1	1	1	1	1	1	1	1	1	1	1	1	1	1	1	1	1	1
PM3b	D6	N	N-Amylamine	0	1	1	0	0	0	0	1	0	1	0	1	0	1	1	0	1	0	0	1	1	1
PM3b	D7	N	N-Butylamine	1	0	1	1	0	1	1	1	1	1	1	1	1	1	1	1	1	0	0	1	1	1
PM3b	D8	N	Ethylamine	1	0	1	1	1	0	1	1	0	1	0	1	1	1	1	1	1	0	1	1	1	1
PM3b	D9	N	Ethanolamine	1	1	1	1	1	1	1	1	1	1	1	1	1	1	1	1	1	1	1	1	1	1
PM3b	E1	N	Histamine	0	0	0	0	0	0	0	0	0	0	0	0	0	0	0	0	0	0	0	0	0	0
PM3b	E3	N	Tyramine	0	0	0	0	0	0	0	0	0	0	0	0	0	0	0	0	0	0	0	0	0	0
GN2	C2	C	β-Methyl-D-Glucoside	1	1	1	1	1	1	1	0	1	1	1	1	1	1	0	1	1	1	1	1	1	1
PM2a	B4	C	Amygdalin	0	0	0	0	1	0	0	1	0	0	0	1	0	1	0	1	0	0	0	0	0	0
PM2a	B8	C	Arbutin	1	1	1	1	1	1	1	1	1	1	1	1	1	1	1	1	1	1	1	1	1	1
PM2a	C10	C	α-Methyl-D-Mannoside	0	0	0	0	1	1	0	1	0	0	0	1	0	1	0	0	0	1	0	0	0	1
PM2a	C11	C	β-Methyl-D-xyloside	1	1	1	1	1	1	1	1	1	1	1	1	1	1	1	1	1	1	1	1	1	1
PM2a	C6	C	α-Methyl-D-Glucoside	0	0	1	1	1	0	0	1	0	0	0	1	0	1	1	1	1	0	1	0	0	1
PM2a	C7	C	β-Methyl-D-Galactoside	1	1	1	1	1	1	1	1	1	1	1	1	1	1	1	1	1	1	1	1	1	1
PM2a	D2	C	Salicin	1	1	1	1	1	1	1	1	1	1	1	1	1	1	1	1	1	1	1	1	1	1
GN2	D1	C	Acetic Acid	0	0	0	0	0	0	0	0	0	0	0	0	0	0	0	0	0	0	0	0	0	0
GN2	D2	C	Cis-Aconitic Acid	1	0	0	0	0	1	0	0	0	0	1	1	0	1	0	0	0	1	0	1	0	0
GN2	D3	C	Citric Acid	0	0	0	0	0	0	0	0	0	0	0	0	0	0	0	0	0	0	0	0	0	0
GN2	D4	C	Formic Acid	0	0	0	0	0	0	0	0	0	0	0	0	0	0	0	0	0	0	0	0	0	0
GN2	E11	C	Sebacic Acid	0	0	0	0	0	0	0	0	0	0	0	0	0	0	0	0	0	0	0	0	0	0
GN2	E12	C	Succinic Acid	1	1	1	1	1	1	1	1	1	1	1	1	1	1	1	1	1	1	1	1	1	1
GN2	E2	C	Itaconic Acid	0	0	0	0	0	0	0	0	0	0	0	0	0	0	0	0	0	0	0	0	0	0
GN2	E7	C	Malonic Acid	1	0	0	0	0	0	1	1	1	1	0	1	1	1	1	1	1	0	1	1	0	1
GN2	E8	C	Propionic Acid	0	0	0	0	0	0	0	0	0	0	0	0	0	0	0	0	0	0	0	0	0	0
GN2	F1	C	Bromosuccinic Acid	1	1	1	1	1	1	1	1	1	1	1	1	1	1	1	1	1	1	1	1	1	1
GN2	F2	C	Succinamic Acid	1	1	1	1	1	1	1	1	1	1	1	1	1	1	1	1	1	1	1	1	1	1
PM2a	D12	C	Butyric Acid	0	0	0	0	0	0	0	0	0	0	0	0	0	0	0	0	0	0	0	0	0	0
PM2a	E1	C	Capric Acid	0	0	0	0	0	0	0	0	0	0	0	0	0	0	0	0	0	0	0	0	0	0
PM2a	E2	C	Caproic Acid	0	0	0	0	0	0	0	0	0	0	0	0	0	0	0	0	0	0	0	0	0	0
PM2a	E3	C	Citraconic Acid	0	0	0	0	0	0	0	0	0	0	0	0	0	0	0	0	0	0	0	0	0	0
PM2a	E4	C	Citramalic Acid	0	0	0	0	0	0	0	0	0	0	0	0	0	0	0	0	0	0	0	0	0	0
PM2a	F4	C	Oxalic Acid	0	0	0	0	0	0	0	0	0	0	0	0	0	0	0	0	0	0	0	0	0	0
PM2a	F5	C	Oxalomalic Acid	0	0	0	0	0	0	0	0	0	0	0	0	0	0	0	0	0	0	0	0	0	0
PM2a	F9	C	Sorbic Acid	0	0	0	0	0	0	0	0	0	0	0	0	0	0	0	0	0	0	0	0	0	0
GN2	D5	C	D-Galactonic Acid Lactone	1	1	0	0	1	0	1	0	1	0	0	1	1	1	1	0	1	1	0	0	0	0
GN2	D6	C	D-Galacturonic Acid	0	0	0	0	0	0	0	0	0	0	0	0	0	0	0	0	0	0	0	0	0	0
GN2	D7	C	D-Gluconic Acid	1	0	0	0	1	0	1	0	0	0	0	0	0	1	0	0	1	1	0	0	0	0
GN2	D8	C	D-Glucosaminic Acid	1	0	0	0	1	0	1	0	1	0	0	0	0	1	0	0	0	0	0	0	0	0
GN2	D9	C	D-Glucuronic Acid	0	0	0	0	0	0	0	0	0	0	0	0	0	0	0	0	0	0	0	0	0	0
GN2	E10	C	D-Saccharic Acid	0	0	0	0	0	0	0	0	0	0	0	0	0	0	0	0	0	0	0	0	0	0
PM2a	B2	C	N-Acetyl-Neuraminic Acid	0	0	0	0	0	0	0	0	0	0	0	0	0	0	0	0	0	0	0	0	0	0
PM2a	C9	C	β-Methyl-D-Glucuronic Acid	0	0	0	0	0	0	0	0	0	0	0	0	0	0	0	0	0	0	0	0	0	0
PM2a	E12	C	5-Keto-D-Gluconic Acid	0	0	0	0	0	0	0	0	0	0	0	0	0	0	0	0	0	0	0	0	0	0
PM2a	F3	C	Melibionic Acid	0	0	1	1	0	0	0	0	0	0	0	0	0	0	0	0	0	0	0	0	0	0
GN2	C11	C	Pyruvic Acid Methyl Ester	1	1	1	1	1	1	1	1	1	1	1	1	1	1	1	1	1	1	1	1	1	1
GN2	C12	C	Succinic Acid Mono-Methyl-Ester	0	0	0	0	1	1	1	0	1	0	0	1	1	1	0	0	0	1	0	1	1	0
GN2	D10	C	α-Hydroxybutyric Acid	0	0	0	0	0	0	0	0	0	0	0	0	0	0	0	0	0	0	0	0	0	0
GN2	D11	C	β-Hydroxybutyric Acid	1	1	1	1	1	1	1	0	1	1	0	1	1	1	1	0	1	1	0	1	1	1
GN2	D12	C	γ-Hydroxybutyric Acid	1	0	1	1	0	1	1	0	0	0	1	0	0	0	0	0	1	0	0	0	0	0
GN2	E1	C	p-Hydroxy Phenylacetic Acid	0	0	0	0	0	0	0	0	0	0	0	0	0	0	0	0	0	0	0	0	0	0
GN2	E3	C	α-Keto Butyric Acid	0	0	0	0	0	0	0	0	0	0	0	0	0	0	0	0	0	0	0	0	0	0
GN2	E4	C	α-Keto Glutaric Acid	0	0	1	1	0	1	1	0	1	0	0	0	1	1	0	0	0	0	0	1	0	0
GN2	E5	C	α-Keto Valeric Acid	0	0	0	0	0	0	0	0	0	0	0	0	0	0	0	0	0	0	0	0	0	0
GN2	E6	C	D,L-Lactic Acid	1	0	1	0	1	1	1	0	1	1	0	1	1	1	1	1	1	1	0	1	1	0
PM2a	D11	C	δ-Amino Valeric Acid	0	0	0	0	0	0	0	0	0	0	0	0	0	0	0	0	0	0	0	0	0	0
PM2a	E6	C	2-Hydroxy Benzoic Acid	0	0	0	0	0	0	0	0	0	0	0	0	0	0	0	0	0	0	0	0	0	0
PM2a	E7	C	4-Hydroxy Benzoic Acid	0	0	0	0	0	0	0	0	0	0	0	0	0	0	0	0	0	0	0	0	0	0
PM2a	F1	C	D-Lactic Acid Methyl Ester	0	0	1	1	0	0	0	0	0	0	0	0	0	0	0	0	0	0	0	0	0	0
PM2a	F11	C	D-Tartaric Acid	0	0	0	0	0	0	0	0	0	0	0	0	0	0	0	0	0	0	0	0	0	0
PM2a	F12	C	L-Tartaric Acid	1	1	0	0	1	0	0	1	1	0	0	1	0	0	0	0	1	0	0	1	1	0
PM3b	G10	N	D,L-α-Amino-Caprylic Acid	0	0	0	0	0	0	0	0	0	0	0	0	0	0	0	0	0	0	0	0	0	0
PM3b	G12	N	α-Amino-N-Valeric Acid	0	0	0	0	0	0	0	0	0	0	0	0	0	0	0	0	0	0	0	0	0	0
PM3b	G7	N	D,L-α-Amino-N-Butyric Acid	0	1	0	1	0	0	0	0	0	0	0	0	0	0	0	0	1	0	0	0	0	0
PM3b	G9	N	ε-Amino-N-Caproic Acid	1	0	1	1	1	1	0	1	1	1	1	1	1	0	1	1	0	1	0	1	1	1
PM3b	F10	N	Uracil	1	1	1	1	0	1	0	1	0	1	1	1	1	0	0	1	0	1	1	1	1	1
PM3b	F2	N	Adenine	0	1	0	0	0	0	0	1	0	0	0	0	0	1	0	0	0	0	0	0	0	0
PM3b	F5	N	Cytosine	1	1	1	1	1	1	1	1	1	1	0	1	1	0	1	1	1	1	1	0	1	1
PM3b	F6	N	Guanine	0	0	0	0	0	0	0	0	0	0	0	0	0	0	0	0	0	0	0	0	0	0
PM3b	F8	N	Thymine	0	0	1	1	0	1	0	1	0	1	1	1	0	1	1	1	1	0	1	0	1	1
PM3b	G1	N	Xanthine	0	0	1	1	0	0	0	1	1	1	0	0	0	0	1	1	1	1	1	0	1	0
PM3b	G4	N	Alloxan	1	1	1	1	0	1	0	1	0	1	1	1	1	1	1	1	1	1	1	1	1	1
GN2	H2	C	Inosine	0	0	0	0	0	0	0	0	0	0	0	0	0	0	0	0	0	0	0	0	0	0
PM3b	F12	N	Inosine	0	1	0	0	0	0	1	1	1	1	1	0	1	1	1	1	1	1	1	0	1	1
GN2	H3	C	Uridine	1	0	0	0	1	1	1	1	1	1	1	1	1	1	1	0	1	1	1	1	0	1
PM3b	F11	N	Uridine	1	1	1	1	1	1	1	1	1	1	1	1	1	1	1	1	1	1	1	1	1	1
GN2	H4	C	Thymidine	0	0	0	0	0	0	0	0	0	0	0	0	0	0	0	0	0	0	0	0	0	0
PM3b	F9	N	Thymidine	0	1	1	1	0	1	0	1	0	1	1	0	1	1	1	1	1	0	1	1	1	1
PM3b	F3	N	Adenosine	1	1	1	1	1	1	1	1	1	1	1	1	1	1	1	1	1	1	1	1	1	1
PM3b	F4	N	Cytidine	1	1	1	1	1	1	1	1	1	1	1	1	1	1	1	1	1	1	1	1	1	1
PM3b	F7	N	Guanosine	1	1	1	1	1	1	1	1	1	1	1	1	1	1	1	1	1	1	1	1	1	1
PM3b	G2	N	Xanthosine	1	1	1	1	1	1	1	1	1	1	1	1	1	1	1	1	1	1	1	1	1	1
PM4a	A10	P	Adenosine-5'-monophosphate	1	1	0	0	0	0	1	1	1	1	1	1	0	0	0	1	1	0	0	0	0	0
PM4a	A11	P	Adenosine-2',3'-cyclic monophosphate	1	1	1	1	1	1	0	1	1	1	0	0	1	1	0	1	1	1	1	1	0	1
PM4a	A12	P	Adenosine-3',5'-cyclic monophosphate	0	1	1	0	1	1	1	1	1	1	0	1	1	0	1	0	0	0	0	0	1	0
PM4a	A8	P	Adenosine-2'-monophosphate	1	1	1	0	1	0	0	0	1	1	1	1	1	1	1	1	1	1	1	0	1	1
PM4a	A9	P	Adenosine-3'-monophosphate	0	0	1	0	1	0	0	0	1	0	1	0	0	1	0	0	1	0	1	0	1	0
PM4a	B10	P	Guanosine-5'-monophosphate	1	1	1	1	0	1	0	1	0	1	1	0	1	0	1	0	1	1	0	1	1	1
PM4a	B11	P	Guanisine-2',3'-cyclic monophosphate	1	1	1	1	1	1	1	1	1	1	1	1	1	1	1	1	1	1	1	1	1	1
PM4a	B12	P	Guanisine-3',5'-cyclic monophosphate	1	1	1	1	1	0	1	1	1	1	1	1	1	1	1	0	1	1	0	1	1	1
PM4a	B8	P	Guanosine-2'-monophosphate	1	1	1	1	1	1	0	1	0	1	1	1	1	1	1	0	1	1	0	1	1	1
PM4a	B9	P	Guanosine-3'-monophosphate	1	1	1	0	1	1	1	1	0	1	1	1	1	0	1	0	1	1	1	1	1	1
PM4a	C10	P	Cytidine-5'-monophosphate	1	1	1	1	1	1	1	1	0	1	1	0	1	1	1	1	1	1	1	1	1	1
PM4a	C11	P	Cytidine-2',3'-cyclic monophosphate	1	1	1	1	1	0	0	0	0	1	1	0	1	1	1	1	1	1	1	1	1	1
PM4a	C12	P	Cytidine-3',5'-cyclic monophosphate	1	0	0	0	0	0	0	1	1	1	0	0	1	1	0	0	1	1	1	1	1	0
PM4a	C8	P	Cytidine-2'-monophosphate	0	0	0	0	0	0	0	0	0	0	0	0	0	0	0	0	0	0	0	0	0	0
PM4a	C9	P	Cytidine-3'-monophosphate	1	1	1	1	1	1	1	1	1	1	1	1	1	1	1	1	1	1	1	1	1	1
PM4a	D10	P	Uridine-5'-monophosphate	0	0	0	1	1	0	1	1	0	0	1	1	0	0	0	0	1	0	0	0	0	1
PM4a	D11	P	Uridine-2',3'-cyclic monophosphate	1	0	1	1	1	1	1	1	1	1	1	1	1	0	1	1	1	0	1	1	1	1
PM4a	D12	P	Uridine-3',5'-cyclic monophosphate	1	1	0	1	1	1	0	1	1	1	0	0	1	1	0	0	0	1	0	1	1	0
PM4a	D8	P	Uridine-2'-monophosphate	1	1	1	1	1	1	1	1	1	1	1	1	1	1	1	1	1	1	1	1	1	1
PM4a	D9	P	Uridine-3'-monophosphate	1	1	1	1	1	0	1	1	0	1	1	1	1	0	1	0	1	1	1	1	1	1
PM4a	E10	P	Thymidine-5'-monophosphate	1	1	1	1	1	1	1	1	1	1	1	1	1	1	1	1	1	1	1	1	1	1
PM4a	E12	P	Thymidine-3',5'-cyclic monophosphate	1	1	1	1	1	1	1	1	1	1	1	1	1	1	1	1	1	1	1	1	1	1
PM4a	E9	P	Thymidine-3'-monophosphate	1	1	1	1	0	0	0	1	1	1	1	1	0	0	1	0	1	1	1	1	1	1
PM3b	A2	N	Ammonia	1	1	1	1	1	1	1	1	1	1	1	1	1	1	1	1	1	1	1	1	1	1
PM3b	A3	N	Nitrite	0	1	1	0	0	0	1	0	0	1	0	0	0	0	1	1	1	0	0	0	0	0
PM3b	A4	N	Nitrate	0	1	0	0	0	0	0	1	0	1	1	0	1	0	1	1	0	0	1	1	1	1
PM3b	D4	N	Hydroxylamine	1	1	1	1	1	1	0	1	0	1	0	1	1	1	1	1	1	0	1	1	1	1
PM4a	A2	P	Phosphate	0	1	0	0	1	0	1	1	1	1	1	0	1	1	1	0	0	1	0	1	1	1
PM4a	A3	P	Pyrophosphate	0	0	0	0	0	0	0	0	0	0	0	0	0	0	0	0	0	0	0	0	0	0
PM4a	A4	P	Trimetaphosphate	0	0	1	1	1	0	1	1	1	0	1	1	1	1	1	1	0	0	0	0	1	1
PM4a	A5	P	Tripolyphosphate	0	0	0	0	0	0	0	0	0	0	0	0	0	0	0	0	0	0	0	0	0	0
PM4a	A7	P	Hypophosphite	0	0	0	0	0	0	0	1	0	0	1	0	0	0	0	0	0	0	0	0	1	1
PM4a	B1	P	Thiophosphate	0	0	0	0	1	0	0	0	0	0	0	0	0	1	0	0	1	0	0	0	0	0
PM4a	B2	P	DithioPHosphate	0	0	1	1	0	0	0	0	0	0	0	0	0	0	0	0	0	0	0	0	0	0
PM4a	F2	S	Sulfate	0	1	1	1	1	0	1	1	1	1	1	1	1	1	0	1	0	1	1	1	1	0
PM4a	F3	S	Thiosulfate	1	0	1	1	1	0	0	0	0	1	0	0	0	1	0	0	1	1	1	0	0	0
PM4a	F4	S	Tetrathionate	0	0	1	1	0	0	0	0	0	0	0	1	0	0	0	0	1	0	1	0	0	0
PM4a	F5	S	Thiophosphate	0	0	0	1	0	0	0	0	0	1	0	0	0	1	0	1	1	1	0	0	0	0
PM4a	F6	S	Dithiophosphate	1	0	1	1	1	0	0	0	0	1	0	0	0	1	1	1	1	0	1	0	0	0
GN2	E9	C	Quinic Acid	1	0	0	0	0	0	1	0	0	1	1	1	0	1	0	0	1	0	0	0	0	1
PM2a	F7	C	D-Ribono-1,4-Lactone	0	0	0	0	0	0	0	0	0	0	0	0	0	0	0	0	0	0	0	0	0	0
PM3b	A5	N	Urea	0	1	1	1	0	0	1	1	1	1	1	0	1	0	1	1	1	1	1	0	0	0
PM3b	A6	N	Biuret	1	1	1	1	0	1	1	1	1	1	1	1	1	0	1	1	1	1	1	1	1	1
PM3b	G3	N	Uric Acid	0	1	1	1	1	1	1	1	0	1	1	0	1	1	1	1	1	1	1	1	1	1
PM3b	G5	N	Allantoin	1	1	1	1	1	1	1	1	1	1	1	1	1	1	1	1	1	1	1	1	1	1
PM3b	G6	N	Parabanic Acid	1	1	1	1	1	1	1	1	1	1	1	1	1	1	1	1	1	1	1	1	1	1
PM4a	E4	P	Phosphoryl Choline	1	1	1	1	1	1	1	1	1	1	1	1	1	1	1	1	1	1	1	1	1	1
PM4a	E5	P	O-Phosphoryl-Ethanolamine	1	0	1	1	1	1	1	1	0	1	1	1	0	1	1	0	1	1	1	1	1	1
PM4a	E6	P	Phosphono Acetic Acid	1	1	1	1	1	1	1	1	1	1	1	1	1	1	1	1	1	1	1	1	1	1
PM4a	E7	P	2-Aminoethyl Phosphonic Acid	1	1	1	1	1	1	1	1	1	1	1	1	1	1	1	1	1	1	1	1	1	1
PM4a	E8	P	Methylene Diphosphonic Acid	0	0	0	0	0	0	1	0	0	1	0	0	0	0	1	1	1	1	0	1	1	1
PM4a	H10	S	2-Hydroxyethane Sulfonic Acid	0	1	1	1	0	0	1	0	1	0	1	1	0	0	1	0	0	1	1	0	0	1
PM4a	H11	S	Methane Sulfonic Acid	1	1	1	1	1	0	0	1	0	0	0	1	1	1	1	0	0	1	1	0	1	0
PM4a	H12	S	Tetramethylene Sulfone	1	1	1	1	1	1	1	1	1	1	0	1	1	1	1	0	0	1	1	1	1	1
PM4a	H2	S	Thiourea	0	0	1	1	0	0	0	0	0	1	0	0	0	0	0	0	1	0	1	0	0	0
PM4a	H4	S	D,L-Lipoamide	0	0	0	0	0	0	0	0	0	0	0	0	0	0	0	0	0	0	0	0	0	0
PM4a	H5	S	Taurocholic Acid	0	0	1	1	0	0	0	0	1	1	1	0	0	0	0	0	0	0	0	0	0	1
PM4a	H8	S	p-Amino Benzene Sulfonic Acid	0	0	0	1	0	0	0	0	0	1	1	0	0	1	0	1	0	0	0	0	0	1
PM4a	H9	S	Butane Sulfonic Acid	0	1	1	1	1	0	1	0	0	0	1	0	1	1	1	0	0	1	1	0	0	1
GN2	A5	C	Tween 40	0	0	0	0	0	0	0	0	0	0	0	0	0	0	0	0	0	0	0	0	0	0
GN2	A6	C	Tween 80	0	0	0	0	0	0	0	0	0	0	0	0	0	0	0	0	0	0	0	0	0	0
PM2a	A7	C	Gelatin	0	0	0	0	0	0	0	0	0	0	0	0	0	0	0	0	0	0	0	0	0	0
PM2a	G1	C	Acetamide	0	0	0	0	0	0	0	0	0	0	0	0	0	0	0	0	0	0	0	0	0	0
PM2a	H11	C	2,3-Butanone	0	0	0	0	0	0	0	0	0	0	0	0	0	0	0	0	0	0	0	0	0	0
PM2a	H12	C	3-Hydroxy-2- Butanone	0	0	0	0	0	0	0	0	0	0	0	0	0	0	0	0	0	0	0	0	0	0
PM3b	E4	N	Acetamide	1	1	1	1	1	1	1	1	1	1	1	1	1	1	1	1	1	1	1	1	1	1
PM3b	E5	N	Formamide	1	1	1	1	1	1	1	1	1	1	0	1	1	0	1	1	0	1	0	1	1	1
